# Supplementary material for: Structure-activity relationships of 1,5-dihydro-2H-benzo[b][1,4]diazepine-2,4(3H)-diones as inhibitors of Trypanosoma cruzi
Source: RSC Med Chem. Author manuscript; Available in PMC 2025 Jun 30. (PMC12208134; doi:10.1039/d5md00185d)
Supplement: Supplementary File 1 [file EMS206833-supplement-Supplementary_File_1.xlsx]

## Sheet: Tc amastigote DRC
Structure	Compound	pEC50 (T. cruzi) Modifier	pEC50 (T. cruzi)	Max Effect (T. cruzi)	Hill slope (T. cruzi)	pEC50 Modifier (Vero)	pEC50 (Vero)	Max Effect (Vero)	Hill Slope (Vero)	pEC50_CURVE (T. cruzi)	pEC50_CURVE (Vero)
	1		5.7936	83.774	2.7211	<	4.3	12.888				Note: negative values in the Vero cell curves (column L), at compound concentrations with antitrypanosomal effect (column K), reflect rescue of the host cells from T. cruzi induced cell lysis (i.e. these wells have more Vero cells compared to DMSO control wells, where parasite-induced host cell lysis can occur).
	1		6.1626	86.566	4.5406	<	4.3	1.4094
	1		5.7967	87.082	6.1883	<	4.3	10.758
	1		6.2099	88.091	2.8015	<	4.3	14.528
	1		6.1345	89.786	1.1843	<	4.3	2.2524
	1		6.0115	90.284	2.0357	<	4.3	12.524
	1		6.0473	83.37	4.1616	<	4.3	-0.2817
	2		5.8361	88.834	2.0644	<	4.3	26.482
	2		5.7239	98.624	3.4396	<	4.3	22.462
	2		6.2909	83.187	2.9897	<	4.3	25.392
	2		5.7382	84.201	9.3102	<	4.3	-6.1859
	2		5.9298	94.452	1.4762	<	4.3	26.587
	2		5.6746	93.292	2.4613	<	4.3	28.541
	2		5.9443	91.95	2.1028	<	4.3	1.4235
	2		5.6967	87.716	0.6592	<	4.3	36.352
	3		4.9335	90.021	2.0039	<	4.3	-11.993
	3		5.1243	92.131	0.7732	<	4.3	14.12
	3		4.9497	94.751	2.0806	<	4.3	22.222
	3		4.8257	83.042	1.3062	<	4.3	35.827
	4		5.7214	105.85	5.0743	<	4.3	14.646
	4		6.0886	88.64	2.7759	<	4.3	26.307
	4		5.7598	73.503	7.4399	<	4.3	13.365
	4		6.1276	85.288	2.731	<	4.3	12.429
	4		6.1432	85.764	3.5952	<	4.3	16.984
	4		6.5014	108.95	0.5842	<	4.3	16.121
	4		5.8909	85.517	3.9745	<	4.3	20.44
	4		5.969	106.58	2.1922	<	4.3	3.9089
	5		5.599	86.903	2.8295	<	4.3	47.484
	5		5.7412	88.247	3.1875	<	4.3	14.492
	5		5.5265	90.641	3.1599	<	4.3	18.487
	5		5.5468	88.2	3.2468	<	4.3	12.333
	6		4.5202	78.945	2.8871	<	4.3	37.631
	6		4.5119	81.37	3.1275	<	4.3	21.142
	6		4.5777	90.239	3.8129	<	4.3	11.088
	6		4.3497	77.443	11.277	<	4.3	11.857
	7		4.743	85.898	2.0128	<	4.3	25.117
	7		4.8675	58.1	0.7644	<	4.3	30.456
	7		4.8562	82.724	3.2717	<	4.3	20.085
	7		4.9579	89.4	2.099	<	4.3	-11.45
	8		4.9842	73.136	2.5878	<	4.3	16.696
	8		4.8622	78.077	1.3007	<	4.3	36.223
	8		4.8214	77.969	1.8855	<	4.3	-0.6375
	8		4.9809	81.044	1.9451	<	4.3	18.357
	9		6.29	90.877	5.1832	<	4.3	5.9924
	9		6.2902	88.939	12.94	<	4.3	10.571
	9		6.455	94.064	2.2623	<	4.31	-2.2974
	9		6.4241	94.102	2.742	<	4.31	7.663
	10		5.0087	86.083	3.5166		4.7028	96.345	3.6004
	10		4.8718	83.318	12.045		5.2328	91.336	42.192
	10		5.0062	85.658	3.2445		4.5946	95.419	4.7594
	10		5.3451	85.062	0.8225		5.2649	62.954	14.257
	11		4.6055	66.76	1.3149	<	4.3	20.014
	11		4.6579	76.711	2.023	<	4.3	21.069
	11		4.6257	75.093	1.7153	<	4.3	8.6273
	11		4.6719	72.594	2.1908	<	4.3	10.366
	13		4.5715	84.293	2.5881		4.3538	79.905	12.003
	13		4.7652	89.35	8.3505		4.3476	67.303	13.888
	13		4.6876	93.769	3.3802		4.3366	70.231	15.129
	13		4.5257	80.328	2.9026		4.3901	76.017	6.3569
	13	<	4.3	46.328		<	4.3	14.832
	13		4.7286	80.23	1.5483	<	4.3	5.5673
	14		6.6231	89.069	3.9737	<	4.3	-6.6273
	14		6.7724	86.528	12.923	<	4.3	8.0338
	14		6.9998	85.637	3.6874	<	4.3	-0.0425
	14		6.6978	87.893	29.035	<	4.3	13.401
	14		6.6311	92.8	4.449	<	4.3	40.895
	14		6.7329	91.683	2.2085	<	4.3	1.1862
	14		6.583	82.211	5.1693	<	4.3	10.54
	15		5.8237	86.629	1.8445	<	4.3	8.6217
	15		5.7383	92.422	4.1488	<	4.3	4.5239
	15		5.8751	88.19	3.1744	<	4.3	11.432
	15		5.8015	86.764	10.203	<	4.3	19.803
	16		6.4943	85.679	3.743	<	4.3	20.566
	16		6.4965	81.425	4.4532	<	4.3	44.161
	16		6.5266	84.089	5.677	<	4.3	29.824
	16		6.6291	90.911	13.672	<	4.3	5.5504
	17		6.309	87.662	24.375	<	4.3	26.004
	17		6.2963	86.802	25.363	<	4.3	8.2023
	17		6.2284	82.665	12.483	<	4.3	13.735
	17		5.978	88.18	3.4668	<	4.3	23.495
	18		6.2731	74.519	11.889	<	4.31	39.484
	18		6.2989	86.19	18.696	<	4.3	18.675
	18		6.3076	76.628	19.085		4.3661	55.617	3.6885
	18		6.2745	83.461	12.349	<	4.3	13.897
	19		5.3385	88.447	14.241	<	4.3	17.9
	19		5.5175	88.165	4.8923	<	4.3	14.627
	19		5.3084	87.739	12.976	<	4.3	16.581
	19		5.4363	86.88	5.9185	<	4.3	13.557
	20		5.9383	83.783	2.8168	<	4.3	30.17
	20		6.0682	89.5	3.604	<	4.3	21.846
	20		6.006	80.36	2.8404	<	4.3	25.205
	20		5.7762	86.658	20.727	<	4.3	9.0523
	21		6.3043	88.057	21.531	<	4.3	16.957
	21		5.7458	90.196	12.259	<	4.3	0.9469
	21		5.7741	88.125	1.4319	<	4.31	18.143
	21		5.7162	84.981	2.3077	<	4.31	20.579
	21		6.3148	88.217	17.16	<	4.3	12.474
	21		5.7525	81.458	13.413	<	4.3	-0.3643
	22		7.188	76.686	11.795	<	4.31	3.5221
	22		7.2191	98.209	10.345	<	4.3	24.383
	22		7.1732	83.432	3.3571	<	4.31	2.0806
	22		7.1914	82.253	21.312	<	4.3	11.942
	23	<	4.3	39.354		<	4.3	2.1142
	23	<	4.3	11.173		<	4.3	2.2524
	23	<	4.31	26.658		<	4.31	30.938
	23	<	4.31	29.16		<	4.31	31.814
	14-Ent 1		6.4788	94.311	3.0684	<	4.3	27.132
	14-Ent 1		6.447	87.644	5.7028	<	4.3	34.733
	14-Ent 2		6.6895	82.354	85.898	<	4.3	5.4458
	14-Ent 2		6.5559	81.768	4.0126	<	4.3	19.792

## Sheet: Tc trypomastigote DRC
Structure	Compound	pIC50 Modifier	Tc-Trypo pEC50	Tc-Trypo Max Effect	Tc-Trypo Hill	Tc-Trypo pIC50 curve	Experimental replicate #
	1		7.2333	76.924	0.8844		1
	1		6.9644	78.534	1.4028		1
	1		6.2951	76.76	1.2246		2
	1		6.4488	78.754	1.2676		3

## Sheet: Tc CYP51 DRC
Structure	Compound	pIC50 Modifier	Tc CYP51 pIC50	Tc CYP51 Max Effect	Tc CYP51 Hill	Tc CYP51 pIC50 curve
	1		5.2183	84.713	1.2897
	1		4.5743	82.876	1.061
	1		4.6017	84.14	1.4002
	2		5.0544	94.663	1.0621
	4		5.8024	88.836	0.8915
	5		5.4088	68.237	0.6679
	9		5.0129	89.64	1.2934
	15		6.721	93.948	1.1749
	17		6.7408	94.705	1.784
	18		6.6914	99.759	1.2785
	19		6.5462	93.769	1.02
	20		6.9612	98.802	1.2954

## Sheet: Tc Proteasome
Structure	Compound	pIC50 Modifier	Tc Proteasome pIC50	Tc Proteasome Max Effect	Tc Proteasome Hill	Tc Proteasome pIC50 curve
	1		4.04	61.681	1.0961
	1		4.2045	68.168	0.9415
